# Supplementary material for: A health-promoting role of exclusive breastfeeding on infants through restoring delivery mode-induced gut microbiota perturbations
Source: Front Microbiol. 2023 Jul 10;14:1163269. doi: 10.3389/fmicb.2023.1163269 (PMC10363731; doi:10.3389/fmicb.2023.1163269)
Supplement: Supplementary file 1 [file Table_1.xlsx]

## Sheet: Sheet1
Subject ID	Sample number(6 weeks)	Sample number(6 months)	Maternal Age	Gravity	Parity	Prepregnancy BMI	Delivery mode	Gestational weeks	Gender	Birth weight(g)	Sampling time (6 weeks,days)	Sampling time (6 months,days)	Feeding patterns (6 weeks)	Feeding patterns (6 months)	Occurrence of respiratory infection
1	B1	B1B	40	2	2	23.4375	VD	39	Male	3395	45	219	EBF	MF	No
2	B2	B2B	35	2	1	19.052	VD	38	Male	3000	45	219	EBF	EBF	No
3	B3	B3B	29	1	1	18.8092	VD	39	Male	3060	43	194	EBF	EBF	No
4	B4		28	1	1	21.875	VD	39	Female	3145	42		EBF	MF	No
5	B5	B5B	32	1	1	27.2173	VD	38	Male	3750	43	207	EBF	MF	No
7	B7	B7B	26	3	1	21.3382	VD	40	Female	3300	44	203	MF	MF	No
8	B8	B8B	30	1	1	19.9481	CSD	39	Female	3200	49	209	EBF	EBF	Yes
9	B9	B9B	28	1	1	19.052	VD	40	Male	3630	44	199	MF	MF	Yes
10		B10B	38	2	2	25.0593	VD	39	Female	3560	73	224	MF	MF	No
11	B11	B11B	36	1	1	28.578	VD	37	Female	2950	53	212	EBF	EBF	Yes
12	B12	B12B	37	4	2	24.6097	VD	40	Female	3500	44	215	EBF	EBF	Yes
13	B13	B13B	31	1	1	25.4028	VD	40	Male	3595	45	226	EBF	EBF	No
14	B14	B14B	34	3	2	26.8136	VD	41	Male	3750	43	214	EBF	MF	No
15	B15		32	2	1	23.8751	CSD	39	Male	3690	45	217	MF	MF	No
16	B16	B16B	26	1	1	20.0796	VD	37	Female	2400	48	200	MF	MF	No
17	B17,1		36	1	1	21.4844	CSD	37	Male	3170	72		MF	MF	Yes
17	B17.2		36	1	1	21.4844	CSD	37	Female	2350	72		MF	MF	No
18	B18		30	2	1	18.9164	VD	38	Female	3220	47		EBF	MF	No
19	B19		28	1	1	21.83	CSD	39	Male	3510	49		EBF	MF	No
20	B20		32	2	2	25.1559	VD	39	Female	3600	50		EBF	MF	No
21	B21	B21B	35	3	2	28.2284	CSD	39	Female	3750	41	192	EBF	EBF	No
22		B22B	34	3	1	23.6614	CSD	40	Male	3600	48	190	MF	MF	Yes
23	B23	B23B	29	1	1	19.5312	VD	35	Male	2475	51	205	MF	MF	No
24	B24	B24B	33	2	1	26.1286	VD	39	Male	3525	42	190	EBF	EBF	No
25	B25	B25B	35	1	1	26.5731	CSD	39	Female	3430	48	187	MF	MF	No
26	B26	B26B	32	2	1	22.3478	CSD	39	Male	3460	42	208	MF	MF	No
27	B27	B27B	30	2	1	18.2066	VD	38	Female	2605	44	193	EBF	MF	Yes
28	B28	B28B	25	1	1	23.2335	VD	38	Male	2650	41	226	EBF	MF	Yes
29	B29	B29B	26	1	1	23.0332	VD	40	Female	3815	42	193	MF	MF	No
30	B30	B30B	34	2	2	22.6003	CSD	38	Female	2740	51	199	EBF	MF	No
31	B31	B31B	28	1	1	19.5312	CSD	40	Female	3570	42	220	EBF	MF	Yes
32	B32		35	2	1	31.25	VD	38	Male	2900	44	207	EBF	MF	No
33	B33	B33B	31	3	2	22.8624	CSD	38	Male	3110	58	180	EBF	EBF	No
34	B34	B34B	29	1	1	21.4109	VD	40	Female	3750	55	204	MF	MF	No
35	B35	B35B	35	4	2	22.3081	CSD	38	Female	3350	49	235	EBF	MF	No
36	B36	B36B	43	3	2	26.9531	CSD	39	Female	3370	42	216	EBF	MF	Yes
37	B37		32	3	1	21.0937	CSD	38	Male	3570	54		MF	MF	No
38	B38		30	1	1	19.0311	CSD	37	Female	2610	42		EBF	MF	No
39	B39	B39B	34	1	1	21.4844	VD	41	Female	3060	49	213	EBF	MF	No
40	B40		33	4	2	23.2438	VD	36	Female	2800	41		EBF	MF	No
41	B41	B41B	29	1	1	21.4844	VD	40	Female	3380	40	185	EBF	EBF	No
42	B42	B42B	29	1	1	21.2306	CSD	39	Male	3410	51	231	EBF	MF	Yes
43	B43	B43B	30	3	2	20.0288	VD	37	Female	3100	65	227	EBF	EBF	Yes
44	B44		29	3	2	21.9839	VD	38	Male	3500	54		EBF	MF	No
45	B45	B45B	32	1	1	17.7154	VD	41	Male	3350	43	193	MF	MF	No
46	B46		33	4	1	23.1405	VD	39	Male	3620	60		EBF	MF	No
47	B47	B47B	29	2	2	21.1927	VD	40	Female	3300	58	216	EBF	EBF	No
48	B48	B48B	32	2	2	22.8928	VD	39	Male	3470	64	239	EBF	MF	No
49		B49B	38	1	1	21.4844	CSD	39	Male	4330	55	207	MF	MF	No
50		B50-2B	30	1	1	17.4818	VD	40	Female	3550		210	EBF	EBF	No
50	B50	B50-1B，B50-2B	30	1	1	17.4818	VD	40	Female	3550	69	210	EBF	MF	No
51	B51	B51B	36	4	2	20.83	VD	39	Female	3270	35	239	EBF	EBF	No
52	B52		37	2	1	23.2335	VD	39	Male	3315	45	178	EBF	MF	No
53	B53	B53B	30	1	1	19.9481	VD	41	Male	3030	66	221	EBF	MF	No
54	B54	B54B	31	2	1	23.5883	VD	39	Male	3150	43	214	EBF	MF	No
55	B55	B55B	36	2	2	20.4281	VD	40	Female	3450	43	210	MF	MF	No
56		B56B	35	1	1	23.2434	VD	38	Male	3180	58	217	EBF	MF	No
57	B57	B57B	35	1	1	26.6389	VD	38	Male	2800	49	212	EBF	MF	No
58	B58		38	2	2	23.4375	CSD	35	Female	2520	63		EBF	MF	No
59	B59	B59B	28	1	1	25.4767	VD	36	Female	2730	56	208	EBF	MF	No
60	B60	B60B	27	1	1	24.6094	VD	39	Male	2700	64	245	MF	MF	No
61	B61	B61B	37	2	2	22.7615	VD	40	Female	4400	52	199	MF	MF	No
62	B62		35	4	1	27.7344	CSD	39	Male	3500	57		EBF	MF	No
63		B63B-2B	29	2	1	19.8286	VD	39	Male	3495		216	EBF	EBF	No
63	B63	B63B-1B	29	2	1	19.8286	VD	39	Male	3495	67	216	EBF	MF	No
64	B64		34	2	2	20.4382	VD	40	Male	3845	44	203	MF	MF	No
65	B65		34	4	1	24.977	VD	40	Female	3760	57		EBF	MF	No
66	B66	B66B	28	1	1	20.5457	VD	39	Male	3115	45	230	EBF	MF	No
67	B67		32	3	2	24	VD	37	Female	2925	43		EBF	MF	No
68	B68		36	1	1	29.2969	CSD	39	Male	2780	42	190	MF	MF	No
69	B69	B69B	35	1	1	19.8347	CSD	37	Female	2670	49	229	MF	MF	Yes
70	B70	B70B	35	1	1	22.0386	VD	40	Male	3165	49	207	EBF	MF	No
71	B71		34	1	1	25.6489	VD	40	Male	3340	51		EBF	MF	Yes
73	B73	B73B	27	2	2	20.7031	VD	40	Male	2670	70	221	EBF	MF	No
74	B74	B74B	30	2	1	25.0995	CSD	39	Female	3580	46	204	MF	MF	No
75	B75	B75B	28	2	2	23.3844	CSD	39	Male	3700	43	201	MF	MF	No
76	B76		31	2	1	22.9854	VD	39	Female	3430	48		MF	MF	No
77	B77		35	3	2	23.0518	CSD	40	Female	4150	63		EBF	MF	No
78	B78		36	3	2	20.7031	CSD	39	Male	3970	55	207	EBF	MF	No
79	B79.1	B79-1B	24	2	1	23.3091	CSD	36	Female	2360	68	240	MF	MF	Yes
79	B79.2	B79-2B	24	2	1	23.3091	CSD	36	Male	2410	68	240	MF	MF	No
80	B80	B80B	30	1	1	21.5645	VD	39	Female	3230	69	229	EBF	MF	No
81	B81	B81B	35	3	2	21.7738	CSD	39	Male	3790	62	203	MF	MF	No
82	B82	B82B	33	3	2	20.6174	VD	40	Male	3695	69	213	EBF	EBF	No
83	B83	B83B	30	1	1	19.0311	VD	38	Male	2975	59	205	MF	MF	No
84	B84	B84B	32	1	1	24.169	CSD	40	Male	3610	54	193	MF	MF	Yes
85	B85	B85B	29	1	1	18.3594	VD	39	Male	2990	45	204	EBF	MF	No
86	B86		37	2	1	20.5457	VD	40	Female	3250	50	196	MF	MF	No
87	B87	B87B	30	1	1	22.4059	VD	40	Male	3640	42	204	MF	MF	No
88	B88	B88B	31	1	1	22.2656	VD	40	Male	3735	86	221	EBF	EBF	Yes
89	B89	B89B	28	1	1	24.7409	VD	40	Male	3245	56	193	EBF	MF	No
90	B90		33	2	1	17.6471	VD	41	Female	2735	54	196	EBF	MF	No
91	B91	B91B	37	1	1	22.8374	CSD	38	Female	3580	61	186	MF	MF	No
92	B92	B92B	37	3	2	22.4996	CSD	39	Male	3690	44	187	EBF	EBF	No
93	B93	B93B	29	3	2	17.9391	VD	38	Male	2885	50	204	EBF	EBF	No
94	B94	B94B	35	1	1	18.6709	CSD	39	Female	3900	46	205	MF	MF	No
95	B95		40	4	2	21.6311	VD	40	Female	3060	56	212	EBF	MF	No
96	B96	B96B	39	6	2	19.4674	VD	39	Female	3255	54	211	EBF	EBF	No
97	B97		33	2	1	20.8209	CSD	39	Female	3400	67	222	EBF	MF	No
98	B98		27	2	1	20.2538	CSD	38	Female	3000	104		MF	MF	Yes
99	B99		31	3	2	19.1327	CSD	39	Male	3590	42		EBF	MF	No
100	B100	B100B	29	3	2	31.2175	CSD	38	Female	3210	92	180	MF	MF	Yes
101	B101		40	3	2	18.6709	VD	39	Male	3350	61		EBF	MF	No
103	B103	B103B	33	1	1	20.7612	VD	39	Male	2950	46	202	EBF	EBF	No
104	B104	B104B	38	4	1	20.5693	VD	41	Male	3635	47	200	EBF	EBF	No
105	B105	B105B	34	1	1	21.9261	VD	40	Female	3100	48	192	MF	MF	No
106	B106		28	1	1	18.7783	VD	37	Female	2955	40		MF	MF	No
107	B107		29	1	1	20.1956	VD	41	Male	4335	52	206	MF	MF	No
108	B108	B108B	28	1	1	20.7967	VD	39	Female	3125	45	212	MF	MF	No
109	B109	B109B	36	3	2	23.8281	VD	39	Male	3670	41	190	EBF	EBF	No
110	B110		28	3	2	24.4646	CSD	35	Female	2710	51	192	EBF	MF	Yes
111	B111		36	2	2	23.4375	VD	40	Male	3560	44		EBF	MF	No
112	B112	B112B	29	2	1	28.9341	CSD	41	Male	3570	43	195	MF	MF	No
113	B113		35	1	0	20.0046	VD	41	Male	3025	43		MF	MF	No
115	B115		26	2	1	16.4753	VD	39	Female	3275	99		EBF	MF	No
116	B116	B116B	21	1	1	22.5827	VD	39	Female	3160	77	183	EBF	EBF	No
117	B117	B117B	31	1	1	22.2063	CSD	39	Female	3180	47	186	EBF	MF	No
118	B118	B118B	33	2	1	22.6757	VD	41	Male	3535	43	190	MF	MF	No
120	B120	B120B	34	2	2	24.6097	VD	39	Female	3000	44	180	EBF	EBF	No
121	B121		32	2	2	27.6361	VD	40	Male	4050	43		EBF	MF	No
122	B122	B122B	33	2	1	25.7117	CSD	39	Female	3170	44	222	MF	MF	No
123	B123		32	1	1	19.4932	VD	41	Female	3640	48		EBF	MF	No
124	B124		33	2	2	25.6312	CSD	38	Male	3380	50		EBF	MF	No
125	B125	B125B	33	1	1	22.6562	VD	40	Female	2780	46	196	EBF	EBF	No
126	B126		28	1	1	20.061	VD	40	Male	3565	52		EBF	MF	No
127	B127	B127B	32	1	1	19.563	VD	39	Male	3210	52	228	EBF	EBF	No
128	B128	B128B	34	2	1	22.5827	VD	40	Male	3730	52	205	MF	MF	Yes
129	B129		28	1	1	25.711	VD	39	Male	3100	51	243	EBF	MF	No
130	B130	B130B	33	2	1	15.7808	CSD	38	Male	2680	51	210	EBF	MF	Yes
131	B131	B131B	28	1	1	16.6525	VD	40	Male	3595	59	230	EBF	MF	No
132	B132	B132B	34	4	1	21.4533	CSD	39	Female	2990	51	175	EBF	EBF	No
133	B133	B133B	34	1	1	18.8189	VD	40	Female	3350	43	190	EBF	EBF	No
134	B134	B134B	27	1	1	25.0593	VD	39	Male	3580	48	203	EBF	MF	No
135	B135		32	3	2	24.2187	CSD	39	Female	3480	49		EBF	MF	No
136	B136		31	1	1	24.2439	VD	40	Male	3430	43		EBF	MF	No
137	B137	B137B	27	4	1	19.5312	VD	41	Female	3025	56	188	EBF	MF	No
138	B138		34	2	2	19.2277	VD	40	Male	3375	46		EBF	MF	No
139	B139	B139B	32	2	1	23.1911	VD	40	Male	3735	52	202	EBF	EBF	No
140	B140		29	2	1	32.3685	VD	39	Female	3940	46		EBF	MF	No
141	B141	B141B	35	1	0	32.0312	VD	38	Male	3225	44	210	MF	MF	No
142	B142		32	2	1	23.03	CSD	38	Female	2860	42		EBF	MF	No
143	B143	B143B	38	4	1	30.0433	VD	37	Male	3435	51	185	MF	MF	No
144	B144	B144B	39	2	2	26.6728	CSD	38	Female	3800	42	180	EBF	MF	No
145	B145	B145B	38	1	1	26.5039	CSD	40	Male	4090	48	190	EBF	EBF	No
146	B146	B146B	28	2	1	20.9366	VD	37	Male	3200	55	229	MF	MF	No
149		B149B	26	2	1	28.6501	VD	39	Female	3395		202	EBF	EBF	No
151		B151B	32	3	1	19.3337	VD	39	Male	3155		224	EBF	EBF	Yes
152		B152B	35	1	1	23.03	VD	37	Female	3505		180	EBF	MF	No

## Sheet: Sheet2
The datasets presented in this study can be found in Sequence Read Archive (SRA), BioProject PRJNA 600102.
